# Supplementary material for: Deep learning-based enhancement of fluorescence labeling for accurate cell lineage tracing during embryogenesis
Source: Bioinformatics. 2024 Oct 17;40(11):btae626. doi: 10.1093/bioinformatics/btae626 (PMC11549013; doi:10.1093/bioinformatics/btae626)
Supplement: btae626_Supplementary_Data [file btae626_supplementary_data.zip]

Archive with 4 entries (4 files):
- Suppl_Zhao_bioinformatics_MS_accepted.pdf
- Table S1 embryo info.xlsx
- Table S2 StarryNite parameters.pdf
- Table S3 acc precision recall.csv
