# Supplementary material for: Deep learning-based enhancement of fluorescence labeling for accurate cell lineage tracing during embryogenesis
Source: Bioinformatics. 2024 Oct 17;40(11):btae626. doi: 10.1093/bioinformatics/btae626 (PMC11549013; doi:10.1093/bioinformatics/btae626)
Supplement: btae626_Supplementary_Data [file btae626_supplementary_data.zip › Table S1 embryo info.xlsx]

## Sheet: DELICATE Embryos
(Uncompressed Embryos) Dataset Information
Data name	Editing Time Point	XY Resolution (um)	Z Resolution (um)	Time Resolution (min)	Total slices	Segmention Dimension (xyz)	Digital Resolution (um/pixel)	Compressed?
NucEmb1 (Training)	240	0.09	0.43	~1.45min	70	256356168	0.18,0.18,0.17917	Yes
NucEmb2 (Training and MSE and SNR Evaluation)	240	0.09	0.43	~1.45min	70	256356168	0.18,0.18,0.17917	Yes
NucEmb3 (Training)	240	0.09	0.42	~1.39min	68	256356160	0.18,0.18,0.1785	Yes
NucEmb4 (Training)	90	0.09	0.42	~1.39min	68	256356160	0.18,0.18,0.1785	Yes
NucEmb5 (Training)	205	0.09	0.42	~1.431min	92	256356214	0.18,0.18,0.18056	No
NucEmb6 (Training)	255	0.09	0.42	~1.431min	92	256356214	0.18,0.18,0.18056	No
NucEmb7 (Lineage Tracing Evaluation)	205	0.09	0.42	~1.443min	92	256356214	0.18,0.18,0.18056	No
NucEmb8 (MSE and SNR Evaluation & Lineage Tracing Evaluation)	255	0.09	0.42	~1.436min	92	256356214	0.18,0.18,0.18056	No
NucEmb9 (Lineage Tracing Evaluation)	195	0.09	0.42	~1.436min	92	256356214	0.18,0.18,0.18056	No
uncompressed03 (Training, DuZLab model)(Li et al. 2019)	185	0.22	1	75s	30	xx,xx,136	0.22,0.22,0.22	No
uncompressed04 (Training, DuZLab model)(Li et al. 2019)	185	0.22	1	75s	30	xx,xx,136	0.22,0.22,0.22	No
uncompressed06 (Training, DuZLab model)(Li et al. 2019)	185	0.22	1	75s	30	xx,xx,136	0.22,0.22,0.22	No
uncompressed05 (Lineage Tracing Evaluation)(Li et al. 2019)	185	0.22	1	75s	30	xx,xx,136	0.22,0.22,0.22	No
ALR1RW10757 (Lineage Tracing Evaluation)(Ma et al. 2021)	270	0.22	1	75s	30	xx,xx,136	0.22,0.22,0.22	Unsure
Online Link: https://doi.org/10.6084/m9.figshare.26778475.v1
Li, X., Z. Zhao, W. Xu, R. Fan, L. Xiao, X. Ma & Z. Du (2019) Systems properties and spatiotemporal regulation of cell position variability during embryogenesis. Cell Reports, 26, 313-321.e7.
Ma, X., Z. Zhao, L. Xiao, W. Xu, Y. Kou, Y. Zhang, G. Wu, Y. Wang, Z. Du, X. Ma, Z. Zhao, L. Xiao, W. Xu, Y. Kou, Y. Zhang, G. Wu, Y. Wang & Z. Du (2021) A 4D single-cell protein atlas of transcription factors delineates spatiotemporal patterning during embryogenesis. Nature Methods 2021 18:8, 18.
