# Supplementary material for: Deep learning-based enhancement of fluorescence labeling for accurate cell lineage tracing during embryogenesis
Source: Bioinformatics. 2024 Oct 17;40(11):btae626. doi: 10.1093/bioinformatics/btae626 (PMC11549013; doi:10.1093/bioinformatics/btae626)
Supplement: btae626_Supplementary_Data [file btae626_supplementary_data.zip › Table S3 acc precision recall.csv]

TP	Result	Imaging	Metrics
1	1	Raw	Accuracy
1	1	Raw	Precision
1	1	Raw	Recall
1	1	Enhanced	Precision
1	1	Enhanced	Recall
1	1	Enhanced	Accuracy
2	1	Raw	Accuracy
2	1	Raw	Precision
2	1	Raw	Recall
2	1	Enhanced	Precision
2	1	Enhanced	Recall
2	1	Enhanced	Accuracy
3	1	Raw	Accuracy
3	1	Raw	Precision
3	1	Raw	Recall
3	1	Enhanced	Precision
3	1	Enhanced	Recall
3	1	Enhanced	Accuracy
4	1	Raw	Accuracy
4	1	Raw	Precision
4	1	Raw	Recall
4	1	Enhanced	Precision
4	1	Enhanced	Recall
4	1	Enhanced	Accuracy
5	1	Raw	Accuracy
5	1	Raw	Precision
5	1	Raw	Recall
5	1	Enhanced	Precision
5	1	Enhanced	Recall
5	1	Enhanced	Accuracy
6	1	Raw	Accuracy
6	1	Raw	Precision
6	1	Raw	Recall
6	1	Enhanced	Precision
6	1	Enhanced	Recall
6	1	Enhanced	Accuracy
7	1	Raw	Accuracy
7	1	Raw	Precision
7	1	Raw	Recall
7	1	Enhanced	Precision
7	1	Enhanced	Recall
7	1	Enhanced	Accuracy
8	1	Raw	Accuracy
8	1	Raw	Precision
8	1	Raw	Recall
8	1	Enhanced	Precision
8	1	Enhanced	Recall
8	1	Enhanced	Accuracy
9	1	Raw	Accuracy
9	1	Raw	Precision
9	1	Raw	Recall
9	1	Enhanced	Precision
9	1	Enhanced	Recall
9	1	Enhanced	Accuracy
10	1	Raw	Accuracy
10	1	Raw	Precision
10	1	Raw	Recall
10	1	Enhanced	Precision
10	1	Enhanced	Recall
10	1	Enhanced	Accuracy
11	1	Raw	Accuracy
11	1	Raw	Precision
11	1	Raw	Recall
11	1	Enhanced	Precision
11	1	Enhanced	Recall
11	1	Enhanced	Accuracy
12	1	Raw	Accuracy
12	1	Raw	Precision
12	1	Raw	Recall
12	1	Enhanced	Precision
12	1	Enhanced	Recall
12	1	Enhanced	Accuracy
13	0.25	Raw	Accuracy
13	0.5	Raw	Precision
13	0.333333333	Raw	Recall
13	0.5	Enhanced	Precision
13	0.333333333	Enhanced	Recall
13	0.25	Enhanced	Accuracy
14	1	Raw	Accuracy
14	1	Raw	Precision
14	1	Raw	Recall
14	1	Enhanced	Precision
14	1	Enhanced	Recall
14	1	Enhanced	Accuracy
15	1	Raw	Accuracy
15	1	Raw	Precision
15	1	Raw	Recall
15	1	Enhanced	Precision
15	1	Enhanced	Recall
15	1	Enhanced	Accuracy
16	1	Raw	Accuracy
16	1	Raw	Precision
16	1	Raw	Recall
16	1	Enhanced	Precision
16	1	Enhanced	Recall
16	1	Enhanced	Accuracy
17	1	Raw	Accuracy
17	1	Raw	Precision
17	1	Raw	Recall
17	1	Enhanced	Precision
17	1	Enhanced	Recall
17	1	Enhanced	Accuracy
18	1	Raw	Accuracy
18	1	Raw	Precision
18	1	Raw	Recall
18	1	Enhanced	Precision
18	1	Enhanced	Recall
18	1	Enhanced	Accuracy
19	1	Raw	Accuracy
19	1	Raw	Precision
19	1	Raw	Recall
19	1	Enhanced	Precision
19	1	Enhanced	Recall
19	1	Enhanced	Accuracy
20	1	Raw	Accuracy
20	1	Raw	Precision
20	1	Raw	Recall
20	1	Enhanced	Precision
20	1	Enhanced	Recall
20	1	Enhanced	Accuracy
21	0.7	Raw	Accuracy
21	0.777777778	Raw	Precision
21	0.875	Raw	Recall
21	1	Enhanced	Precision
21	1	Enhanced	Recall
21	1	Enhanced	Accuracy
22	0.7	Raw	Accuracy
22	0.777777778	Raw	Precision
22	0.875	Raw	Recall
22	1	Enhanced	Precision
22	1	Enhanced	Recall
22	1	Enhanced	Accuracy
23	0.75	Raw	Accuracy
23	0.9	Raw	Precision
23	0.818181818	Raw	Recall
23	0.777777778	Enhanced	Precision
23	0.636363636	Enhanced	Recall
23	0.538461538	Enhanced	Accuracy
24	0.785714286	Raw	Accuracy
24	0.846153846	Raw	Precision
24	0.916666667	Raw	Recall
24	1	Enhanced	Precision
24	1	Enhanced	Recall
24	1	Enhanced	Accuracy
25	0.785714286	Raw	Accuracy
25	0.846153846	Raw	Precision
25	0.916666667	Raw	Recall
25	1	Enhanced	Precision
25	1	Enhanced	Recall
25	1	Enhanced	Accuracy
26	0.785714286	Raw	Accuracy
26	0.846153846	Raw	Precision
26	0.916666667	Raw	Recall
26	1	Enhanced	Precision
26	1	Enhanced	Recall
26	1	Enhanced	Accuracy
27	0.8	Raw	Accuracy
27	0.857142857	Raw	Precision
27	0.923076923	Raw	Recall
27	1	Enhanced	Precision
27	1	Enhanced	Recall
27	1	Enhanced	Accuracy
28	0.8125	Raw	Accuracy
28	0.866666667	Raw	Precision
28	0.928571429	Raw	Recall
28	1	Enhanced	Precision
28	1	Enhanced	Recall
28	1	Enhanced	Accuracy
29	0.8125	Raw	Accuracy
29	0.866666667	Raw	Precision
29	0.928571429	Raw	Recall
29	1	Enhanced	Precision
29	1	Enhanced	Recall
29	1	Enhanced	Accuracy
30	0.8125	Raw	Accuracy
30	0.866666667	Raw	Precision
30	0.928571429	Raw	Recall
30	1	Enhanced	Precision
30	1	Enhanced	Recall
30	1	Enhanced	Accuracy
31	0.823529412	Raw	Accuracy
31	0.875	Raw	Precision
31	0.933333333	Raw	Recall
31	1	Enhanced	Precision
31	1	Enhanced	Recall
31	1	Enhanced	Accuracy
32	0.823529412	Raw	Accuracy
32	0.875	Raw	Precision
32	0.933333333	Raw	Recall
32	1	Enhanced	Precision
32	1	Enhanced	Recall
32	1	Enhanced	Accuracy
33	0.823529412	Raw	Accuracy
33	0.875	Raw	Precision
33	0.933333333	Raw	Recall
33	1	Enhanced	Precision
33	1	Enhanced	Recall
33	1	Enhanced	Accuracy
34	0.538461538	Raw	Accuracy
34	0.7	Raw	Precision
34	0.7	Raw	Recall
34	1	Enhanced	Precision
34	1	Enhanced	Recall
34	1	Enhanced	Accuracy
35	0.53125	Raw	Accuracy
35	0.68	Raw	Precision
35	0.708333333	Raw	Recall
35	1	Enhanced	Precision
35	1	Enhanced	Recall
35	1	Enhanced	Accuracy
36	0.53125	Raw	Accuracy
36	0.68	Raw	Precision
36	0.708333333	Raw	Recall
36	1	Enhanced	Precision
36	1	Enhanced	Recall
36	1	Enhanced	Accuracy
37	0.53125	Raw	Accuracy
37	0.68	Raw	Precision
37	0.708333333	Raw	Recall
37	1	Enhanced	Precision
37	1	Enhanced	Recall
37	1	Enhanced	Accuracy
38	0.53125	Raw	Accuracy
38	0.68	Raw	Precision
38	0.708333333	Raw	Recall
38	1	Enhanced	Precision
38	1	Enhanced	Recall
38	1	Enhanced	Accuracy
39	0.53125	Raw	Accuracy
39	0.68	Raw	Precision
39	0.708333333	Raw	Recall
39	1	Enhanced	Precision
39	1	Enhanced	Recall
39	1	Enhanced	Accuracy
40	0.53125	Raw	Accuracy
40	0.68	Raw	Precision
40	0.708333333	Raw	Recall
40	1	Enhanced	Precision
40	1	Enhanced	Recall
40	1	Enhanced	Accuracy
41	0.53125	Raw	Accuracy
41	0.68	Raw	Precision
41	0.708333333	Raw	Recall
41	1	Enhanced	Precision
41	1	Enhanced	Recall
41	1	Enhanced	Accuracy
42	0.558823529	Raw	Accuracy
42	0.703703704	Raw	Precision
42	0.730769231	Raw	Recall
42	1	Enhanced	Precision
42	1	Enhanced	Recall
42	1	Enhanced	Accuracy
43	0.558823529	Raw	Accuracy
43	0.703703704	Raw	Precision
43	0.730769231	Raw	Recall
43	1	Enhanced	Precision
43	1	Enhanced	Recall
43	1	Enhanced	Accuracy
44	0.558823529	Raw	Accuracy
44	0.703703704	Raw	Precision
44	0.730769231	Raw	Recall
44	1	Enhanced	Precision
44	1	Enhanced	Recall
44	1	Enhanced	Accuracy
45	0.558823529	Raw	Accuracy
45	0.703703704	Raw	Precision
45	0.730769231	Raw	Recall
45	1	Enhanced	Precision
45	1	Enhanced	Recall
45	1	Enhanced	Accuracy
46	0.558823529	Raw	Accuracy
46	0.703703704	Raw	Precision
46	0.730769231	Raw	Recall
46	1	Enhanced	Precision
46	1	Enhanced	Recall
46	1	Enhanced	Accuracy
47	0.583333333	Raw	Accuracy
47	0.724137931	Raw	Precision
47	0.75	Raw	Recall
47	1	Enhanced	Precision
47	1	Enhanced	Recall
47	1	Enhanced	Accuracy
48	0.583333333	Raw	Accuracy
48	0.724137931	Raw	Precision
48	0.75	Raw	Recall
48	1	Enhanced	Precision
48	1	Enhanced	Recall
48	1	Enhanced	Accuracy
49	0.583333333	Raw	Accuracy
49	0.724137931	Raw	Precision
49	0.75	Raw	Recall
49	1	Enhanced	Precision
49	1	Enhanced	Recall
49	1	Enhanced	Accuracy
50	0.583333333	Raw	Accuracy
50	0.724137931	Raw	Precision
50	0.75	Raw	Recall
50	1	Enhanced	Precision
50	1	Enhanced	Recall
50	1	Enhanced	Accuracy
51	0.604651163	Raw	Accuracy
51	0.742857143	Raw	Precision
51	0.764705882	Raw	Recall
51	1	Enhanced	Precision
51	1	Enhanced	Recall
51	1	Enhanced	Accuracy
52	0.581818182	Raw	Accuracy
52	0.727272727	Raw	Precision
52	0.744186047	Raw	Recall
52	1	Enhanced	Precision
52	1	Enhanced	Recall
52	1	Enhanced	Accuracy
53	0.596491228	Raw	Accuracy
53	0.739130435	Raw	Precision
53	0.755555556	Raw	Recall
53	1	Enhanced	Precision
53	1	Enhanced	Recall
53	1	Enhanced	Accuracy
54	0.596491228	Raw	Accuracy
54	0.739130435	Raw	Precision
54	0.755555556	Raw	Recall
54	1	Enhanced	Precision
54	1	Enhanced	Recall
54	1	Enhanced	Accuracy
55	0.607142857	Raw	Accuracy
55	0.755555556	Raw	Precision
55	0.755555556	Raw	Recall
55	1	Enhanced	Precision
55	1	Enhanced	Recall
55	1	Enhanced	Accuracy
56	0.614035088	Raw	Accuracy
56	0.760869565	Raw	Precision
56	0.760869565	Raw	Recall
56	1	Enhanced	Precision
56	1	Enhanced	Recall
56	1	Enhanced	Accuracy
57	0.620689655	Raw	Accuracy
57	0.765957447	Raw	Precision
57	0.765957447	Raw	Recall
57	1	Enhanced	Precision
57	1	Enhanced	Recall
57	1	Enhanced	Accuracy
58	0.620689655	Raw	Accuracy
58	0.765957447	Raw	Precision
58	0.765957447	Raw	Recall
58	1	Enhanced	Precision
58	1	Enhanced	Recall
58	1	Enhanced	Accuracy
59	0.633333333	Raw	Accuracy
59	0.775510204	Raw	Precision
59	0.775510204	Raw	Recall
59	1	Enhanced	Precision
59	1	Enhanced	Recall
59	1	Enhanced	Accuracy
60	0.64516129	Raw	Accuracy
60	0.784313725	Raw	Precision
60	0.784313725	Raw	Recall
60	1	Enhanced	Precision
60	1	Enhanced	Recall
60	1	Enhanced	Accuracy
61	0.64516129	Raw	Accuracy
61	0.784313725	Raw	Precision
61	0.784313725	Raw	Recall
61	1	Enhanced	Precision
61	1	Enhanced	Recall
61	1	Enhanced	Accuracy
62	0.64516129	Raw	Accuracy
62	0.784313725	Raw	Precision
62	0.784313725	Raw	Recall
62	1	Enhanced	Precision
62	1	Enhanced	Recall
62	1	Enhanced	Accuracy
63	0.64516129	Raw	Accuracy
63	0.784313725	Raw	Precision
63	0.784313725	Raw	Recall
63	1	Enhanced	Precision
63	1	Enhanced	Recall
63	1	Enhanced	Accuracy
64	0.64516129	Raw	Accuracy
64	0.784313725	Raw	Precision
64	0.784313725	Raw	Recall
64	1	Enhanced	Precision
64	1	Enhanced	Recall
64	1	Enhanced	Accuracy
65	0.64516129	Raw	Accuracy
65	0.784313725	Raw	Precision
65	0.784313725	Raw	Recall
65	1	Enhanced	Precision
65	1	Enhanced	Recall
65	1	Enhanced	Accuracy
66	0.64516129	Raw	Accuracy
66	0.784313725	Raw	Precision
66	0.784313725	Raw	Recall
66	1	Enhanced	Precision
66	1	Enhanced	Recall
66	1	Enhanced	Accuracy
67	0.650793651	Raw	Accuracy
67	0.788461538	Raw	Precision
67	0.788461538	Raw	Recall
67	1	Enhanced	Precision
67	1	Enhanced	Recall
67	1	Enhanced	Accuracy
68	0.65625	Raw	Accuracy
68	0.79245283	Raw	Precision
68	0.79245283	Raw	Recall
68	1	Enhanced	Precision
68	1	Enhanced	Recall
68	1	Enhanced	Accuracy
69	0.676470588	Raw	Accuracy
69	0.807017544	Raw	Precision
69	0.807017544	Raw	Recall
69	1	Enhanced	Precision
69	1	Enhanced	Recall
69	1	Enhanced	Accuracy
70	0.7	Raw	Accuracy
70	0.823529412	Raw	Precision
70	0.823529412	Raw	Recall
70	0.971014493	Enhanced	Precision
70	0.985294118	Enhanced	Recall
70	0.957142857	Enhanced	Accuracy
71	0.62745098	Raw	Accuracy
71	0.771084337	Raw	Precision
71	0.771084337	Raw	Recall
71	1	Enhanced	Precision
71	1	Enhanced	Recall
71	1	Enhanced	Accuracy
72	0.635514019	Raw	Accuracy
72	0.772727273	Raw	Precision
72	0.781609195	Raw	Recall
72	1	Enhanced	Precision
72	1	Enhanced	Recall
72	1	Enhanced	Accuracy
73	0.635514019	Raw	Accuracy
73	0.772727273	Raw	Precision
73	0.781609195	Raw	Recall
73	1	Enhanced	Precision
73	1	Enhanced	Recall
73	1	Enhanced	Accuracy
74	0.641509434	Raw	Accuracy
74	0.781609195	Raw	Precision
74	0.781609195	Raw	Recall
74	1	Enhanced	Precision
74	1	Enhanced	Recall
74	1	Enhanced	Accuracy
75	0.641509434	Raw	Accuracy
75	0.781609195	Raw	Precision
75	0.781609195	Raw	Recall
75	1	Enhanced	Precision
75	1	Enhanced	Recall
75	1	Enhanced	Accuracy
76	0.641509434	Raw	Accuracy
76	0.781609195	Raw	Precision
76	0.781609195	Raw	Recall
76	0.977272727	Enhanced	Precision
76	0.988505747	Enhanced	Recall
76	0.966292135	Enhanced	Accuracy
77	0.644859813	Raw	Accuracy
77	0.784090909	Raw	Precision
77	0.784090909	Raw	Recall
77	1	Enhanced	Precision
77	1	Enhanced	Recall
77	1	Enhanced	Accuracy
78	0.642201835	Raw	Accuracy
78	0.777777778	Raw	Precision
78	0.786516854	Raw	Recall
78	1	Enhanced	Precision
78	1	Enhanced	Recall
78	1	Enhanced	Accuracy
79	0.605263158	Raw	Accuracy
79	0.75	Raw	Precision
79	0.758241758	Raw	Recall
79	0.988888889	Enhanced	Precision
79	0.978021978	Enhanced	Recall
79	0.967391304	Enhanced	Accuracy
80	0.621848739	Raw	Accuracy
80	0.762886598	Raw	Precision
80	0.770833333	Raw	Recall
80	0.96875	Enhanced	Precision
80	0.96875	Enhanced	Recall
80	0.939393939	Enhanced	Accuracy
81	0.633333333	Raw	Accuracy
81	0.775510204	Raw	Precision
81	0.775510204	Raw	Recall
81	0.989690722	Enhanced	Precision
81	0.979591837	Enhanced	Recall
81	0.96969697	Enhanced	Accuracy
82	0.633333333	Raw	Accuracy
82	0.775510204	Raw	Precision
82	0.775510204	Raw	Recall
82	0.989690722	Enhanced	Precision
82	0.979591837	Enhanced	Recall
82	0.96969697	Enhanced	Accuracy
83	0.633333333	Raw	Accuracy
83	0.775510204	Raw	Precision
83	0.775510204	Raw	Recall
83	0.989690722	Enhanced	Precision
83	0.979591837	Enhanced	Recall
83	0.96969697	Enhanced	Accuracy
84	0.633333333	Raw	Accuracy
84	0.775510204	Raw	Precision
84	0.775510204	Raw	Recall
84	0.989690722	Enhanced	Precision
84	0.979591837	Enhanced	Recall
84	0.96969697	Enhanced	Accuracy
85	0.633333333	Raw	Accuracy
85	0.775510204	Raw	Precision
85	0.775510204	Raw	Recall
85	0.989690722	Enhanced	Precision
85	0.979591837	Enhanced	Recall
85	0.96969697	Enhanced	Accuracy
86	0.65	Raw	Accuracy
86	0.787878788	Raw	Precision
86	0.787878788	Raw	Recall
86	0.989795918	Enhanced	Precision
86	0.97979798	Enhanced	Recall
86	0.97	Enhanced	Accuracy
87	0.64516129	Raw	Accuracy
87	0.784313725	Raw	Precision
87	0.784313725	Raw	Recall
87	0.99009901	Enhanced	Precision
87	0.980392157	Enhanced	Recall
87	0.970873786	Enhanced	Accuracy
88	0.64516129	Raw	Accuracy
88	0.784313725	Raw	Precision
88	0.784313725	Raw	Recall
88	0.99009901	Enhanced	Precision
88	0.980392157	Enhanced	Recall
88	0.970873786	Enhanced	Accuracy
89	0.64516129	Raw	Accuracy
89	0.784313725	Raw	Precision
89	0.784313725	Raw	Recall
89	0.99	Enhanced	Precision
89	0.970588235	Enhanced	Recall
89	0.961165049	Enhanced	Accuracy
90	0.648	Raw	Accuracy
90	0.786407767	Raw	Precision
90	0.786407767	Raw	Recall
90	0.99009901	Enhanced	Precision
90	0.970873786	Enhanced	Recall
90	0.961538462	Enhanced	Accuracy
91	0.653543307	Raw	Accuracy
91	0.79047619	Raw	Precision
91	0.79047619	Raw	Recall
91	0.971153846	Enhanced	Precision
91	0.961904762	Enhanced	Recall
91	0.935185185	Enhanced	Accuracy
92	0.659259259	Raw	Accuracy
92	0.794642857	Raw	Precision
92	0.794642857	Raw	Recall
92	0.972972973	Enhanced	Precision
92	0.964285714	Enhanced	Recall
92	0.939130435	Enhanced	Accuracy
93	0.67114094	Raw	Accuracy
93	0.8	Raw	Precision
93	0.806451613	Raw	Recall
93	0.959677419	Enhanced	Precision
93	0.959677419	Enhanced	Recall
93	0.92248062	Enhanced	Accuracy
94	0.629411765	Raw	Accuracy
94	0.764285714	Raw	Precision
94	0.781021898	Raw	Recall
94	0.926470588	Enhanced	Precision
94	0.919708029	Enhanced	Recall
94	0.857142857	Enhanced	Accuracy
95	0.6	Raw	Accuracy
95	0.755102041	Raw	Precision
95	0.744966443	Raw	Recall
95	0.917808219	Enhanced	Precision
95	0.899328859	Enhanced	Recall
95	0.832298137	Enhanced	Accuracy
96	0.573604061	Raw	Accuracy
96	0.729032258	Raw	Precision
96	0.729032258	Raw	Recall
96	0.908496732	Enhanced	Precision
96	0.896774194	Enhanced	Recall
96	0.822485207	Enhanced	Accuracy
97	0.57635468	Raw	Accuracy
97	0.735849057	Raw	Precision
97	0.726708075	Raw	Recall
97	0.893081761	Enhanced	Precision
97	0.881987578	Enhanced	Recall
97	0.797752809	Enhanced	Accuracy
98	0.572115385	Raw	Accuracy
98	0.734567901	Raw	Precision
98	0.721212121	Raw	Recall
98	0.858895706	Enhanced	Precision
98	0.848484848	Enhanced	Recall
98	0.744680851	Enhanced	Accuracy
99	0.580188679	Raw	Accuracy
99	0.740963855	Raw	Precision
99	0.727810651	Raw	Recall
99	0.855421687	Enhanced	Precision
99	0.840236686	Enhanced	Recall
99	0.735751295	Enhanced	Accuracy
100	0.572727273	Raw	Accuracy
100	0.73255814	Raw	Precision
100	0.724137931	Raw	Recall
100	0.88372093	Enhanced	Precision
100	0.873563218	Enhanced	Recall
100	0.783505155	Enhanced	Accuracy
101	0.574660633	Raw	Accuracy
101	0.734104046	Raw	Precision
101	0.725714286	Raw	Recall
101	0.884393064	Enhanced	Precision
101	0.874285714	Enhanced	Recall
101	0.784615385	Enhanced	Accuracy
102	0.578475336	Raw	Accuracy
102	0.737142857	Raw	Precision
102	0.728813559	Raw	Recall
102	0.885714286	Enhanced	Precision
102	0.875706215	Enhanced	Recall
102	0.78680203	Enhanced	Accuracy
103	0.576576577	Raw	Accuracy
103	0.739884393	Raw	Precision
103	0.723163842	Raw	Recall
103	0.885714286	Enhanced	Precision
103	0.875706215	Enhanced	Recall
103	0.78680203	Enhanced	Accuracy
104	0.575221239	Raw	Accuracy
104	0.738636364	Raw	Precision
104	0.722222222	Raw	Recall
104	0.887640449	Enhanced	Precision
104	0.877777778	Enhanced	Recall
104	0.79	Enhanced	Accuracy
105	0.582608696	Raw	Accuracy
105	0.744444444	Raw	Precision
105	0.72826087	Raw	Recall
105	0.879781421	Enhanced	Precision
105	0.875	Enhanced	Recall
105	0.781553398	Enhanced	Accuracy
106	0.58008658	Raw	Accuracy
106	0.740331492	Raw	Precision
106	0.72826087	Raw	Recall
106	0.879781421	Enhanced	Precision
106	0.875	Enhanced	Recall
106	0.781553398	Enhanced	Accuracy
107	0.565400844	Raw	Accuracy
107	0.724324324	Raw	Precision
107	0.720430108	Raw	Recall
107	0.885869565	Enhanced	Precision
107	0.876344086	Enhanced	Recall
107	0.787439614	Enhanced	Accuracy
108	0.564853556	Raw	Accuracy
108	0.725806452	Raw	Precision
108	0.718085106	Raw	Recall
108	0.887096774	Enhanced	Precision
108	0.877659574	Enhanced	Recall
108	0.789473684	Enhanced	Accuracy
109	0.566666667	Raw	Accuracy
109	0.727272727	Raw	Precision
109	0.71957672	Raw	Recall
109	0.887700535	Enhanced	Precision
109	0.878306878	Enhanced	Recall
109	0.79047619	Enhanced	Accuracy
110	0.569037657	Raw	Accuracy
110	0.731182796	Raw	Precision
110	0.71957672	Raw	Recall
110	0.887700535	Enhanced	Precision
110	0.878306878	Enhanced	Recall
110	0.79047619	Enhanced	Accuracy
111	0.55785124	Raw	Accuracy
111	0.718085106	Raw	Precision
111	0.714285714	Raw	Recall
111	0.887700535	Enhanced	Precision
111	0.878306878	Enhanced	Recall
111	0.79047619	Enhanced	Accuracy
112	0.559670782	Raw	Accuracy
112	0.71957672	Raw	Precision
112	0.715789474	Raw	Recall
112	0.888297872	Enhanced	Precision
112	0.878947368	Enhanced	Recall
112	0.791469194	Enhanced	Accuracy
113	0.559670782	Raw	Accuracy
113	0.71957672	Raw	Precision
113	0.715789474	Raw	Recall
113	0.888297872	Enhanced	Precision
113	0.878947368	Enhanced	Recall
113	0.791469194	Enhanced	Accuracy
114	0.555102041	Raw	Accuracy
114	0.712041885	Raw	Precision
114	0.715789474	Raw	Recall
114	0.888297872	Enhanced	Precision
114	0.878947368	Enhanced	Recall
114	0.791469194	Enhanced	Accuracy
115	0.559670782	Raw	Accuracy
115	0.71957672	Raw	Precision
115	0.715789474	Raw	Recall
115	0.888297872	Enhanced	Precision
115	0.878947368	Enhanced	Recall
115	0.791469194	Enhanced	Accuracy
116	0.551020408	Raw	Accuracy
116	0.714285714	Raw	Precision
116	0.706806283	Raw	Recall
116	0.888888889	Enhanced	Precision
116	0.879581152	Enhanced	Recall
116	0.79245283	Enhanced	Accuracy
117	0.544354839	Raw	Accuracy
117	0.703125	Raw	Precision
117	0.706806283	Raw	Recall
117	0.888888889	Enhanced	Precision
117	0.879581152	Enhanced	Recall
117	0.79245283	Enhanced	Accuracy
118	0.541501976	Raw	Accuracy
118	0.698979592	Raw	Precision
118	0.706185567	Raw	Recall
118	0.879581152	Enhanced	Precision
118	0.865979381	Enhanced	Recall
118	0.774193548	Enhanced	Accuracy
119	0.537254902	Raw	Accuracy
119	0.698979592	Raw	Precision
119	0.698979592	Raw	Recall
119	0.886010363	Enhanced	Precision
119	0.87244898	Enhanced	Recall
119	0.78440367	Enhanced	Accuracy
120	0.538461538	Raw	Accuracy
120	0.703517588	Raw	Precision
120	0.696517413	Raw	Recall
120	0.888324873	Enhanced	Precision
120	0.870646766	Enhanced	Recall
120	0.784753363	Enhanced	Accuracy
121	0.544061303	Raw	Accuracy
121	0.706467662	Raw	Precision
121	0.702970297	Raw	Recall
121	0.879396985	Enhanced	Precision
121	0.866336634	Enhanced	Recall
121	0.774336283	Enhanced	Accuracy
122	0.534545455	Raw	Accuracy
122	0.696682464	Raw	Precision
122	0.696682464	Raw	Recall
122	0.884615385	Enhanced	Precision
122	0.872037915	Enhanced	Recall
122	0.782978723	Enhanced	Accuracy
123	0.539007092	Raw	Accuracy
123	0.703703704	Raw	Precision
123	0.697247706	Raw	Recall
123	0.888372093	Enhanced	Precision
123	0.876146789	Enhanced	Recall
123	0.789256198	Enhanced	Accuracy
124	0.524115756	Raw	Accuracy
124	0.693617021	Raw	Precision
124	0.682008368	Raw	Recall
124	0.880851064	Enhanced	Precision
124	0.866108787	Enhanced	Recall
124	0.775280899	Enhanced	Accuracy
125	0.525679758	Raw	Accuracy
125	0.698795181	Raw	Precision
125	0.6796875	Raw	Recall
125	0.826086957	Enhanced	Precision
125	0.81640625	Enhanced	Recall
125	0.696666667	Enhanced	Accuracy
126	0.511049724	Raw	Accuracy
126	0.687732342	Raw	Precision
126	0.665467626	Raw	Recall
126	0.835164835	Enhanced	Precision
126	0.820143885	Enhanced	Recall
126	0.705882353	Enhanced	Accuracy
127	0.492268041	Raw	Accuracy
127	0.667832168	Raw	Precision
127	0.651877133	Raw	Recall
127	0.8125	Enhanced	Precision
127	0.798634812	Enhanced	Recall
127	0.674351585	Enhanced	Accuracy
128	0.400447427	Raw	Accuracy
128	0.547400612	Raw	Precision
128	0.598662207	Raw	Recall
128	0.806779661	Enhanced	Precision
128	0.795986622	Enhanced	Recall
128	0.668539326	Enhanced	Accuracy
129	0.382165605	Raw	Accuracy
129	0.529411765	Raw	Precision
129	0.578778135	Raw	Recall
129	0.794788274	Enhanced	Precision
129	0.784565916	Enhanced	Recall
129	0.652406417	Enhanced	Accuracy
130	0.403017241	Raw	Accuracy
130	0.568389058	Raw	Precision
130	0.580745342	Raw	Recall
130	0.774294671	Enhanced	Precision
130	0.767080745	Enhanced	Recall
130	0.626903553	Enhanced	Accuracy
131	0.417748918	Raw	Accuracy
131	0.590214067	Raw	Precision
131	0.588414634	Raw	Recall
131	0.77675841	Enhanced	Precision
131	0.774390244	Enhanced	Recall
131	0.633416459	Enhanced	Accuracy
132	0.39874739	Raw	Accuracy
132	0.571856287	Raw	Precision
132	0.568452381	Raw	Recall
132	0.776119403	Enhanced	Precision
132	0.773809524	Enhanced	Recall
132	0.632603406	Enhanced	Accuracy
133	0.382113821	Raw	Accuracy
133	0.554572271	Raw	Precision
133	0.551319648	Raw	Recall
133	0.767647059	Enhanced	Precision
133	0.765395894	Enhanced	Recall
133	0.621428571	Enhanced	Accuracy
134	0.370517928	Raw	Accuracy
134	0.542274052	Raw	Precision
134	0.539130435	Raw	Recall
134	0.772594752	Enhanced	Precision
134	0.768115942	Enhanced	Recall
134	0.626477541	Enhanced	Accuracy
135	0.361328125	Raw	Accuracy
135	0.53008596	Raw	Precision
135	0.531609195	Raw	Recall
135	0.759312321	Enhanced	Precision
135	0.761494253	Enhanced	Recall
135	0.613425926	Enhanced	Accuracy
136	0.347908745	Raw	Accuracy
136	0.512605042	Raw	Precision
136	0.519886364	Raw	Recall
136	0.740223464	Enhanced	Precision
136	0.752840909	Enhanced	Recall
136	0.595505618	Enhanced	Accuracy
137	0.344106464	Raw	Accuracy
137	0.509859155	Raw	Precision
137	0.514204545	Raw	Recall
137	0.732590529	Enhanced	Precision
137	0.747159091	Enhanced	Recall
137	0.587053571	Enhanced	Accuracy
138	0.344045369	Raw	Accuracy
138	0.509803922	Raw	Precision
138	0.514124294	Raw	Recall
138	0.729805014	Enhanced	Precision
138	0.740112994	Enhanced	Recall
138	0.580931264	Enhanced	Accuracy
139	0.331460674	Raw	Accuracy
139	0.497191011	Raw	Precision
139	0.498591549	Raw	Recall
139	0.709141274	Enhanced	Precision
139	0.721126761	Enhanced	Recall
139	0.556521739	Enhanced	Accuracy
140	0.332089552	Raw	Accuracy
140	0.49859944	Raw	Precision
140	0.49859944	Raw	Recall
140	0.715469613	Enhanced	Precision
140	0.725490196	Enhanced	Recall
140	0.563043478	Enhanced	Accuracy
141	0.327171904	Raw	Accuracy
141	0.491666667	Raw	Precision
141	0.494413408	Raw	Recall
141	0.698630137	Enhanced	Precision
141	0.712290503	Enhanced	Recall
141	0.544871795	Enhanced	Accuracy
142	0.32412523	Raw	Accuracy
142	0.488888889	Raw	Precision
142	0.490250696	Raw	Recall
142	0.695054945	Enhanced	Precision
142	0.704735376	Enhanced	Recall
142	0.538297872	Enhanced	Accuracy
143	0.315217391	Raw	Accuracy
143	0.478021978	Raw	Precision
143	0.480662983	Raw	Recall
143	0.697802198	Enhanced	Precision
143	0.701657459	Enhanced	Recall
143	0.538135593	Enhanced	Accuracy
144	0.319419238	Raw	Accuracy
144	0.483516484	Raw	Precision
144	0.484848485	Raw	Recall
144	0.70523416	Enhanced	Precision
144	0.70523416	Enhanced	Recall
144	0.544680851	Enhanced	Accuracy
145	0.321880651	Raw	Accuracy
145	0.485013624	Raw	Precision
145	0.489010989	Raw	Recall
145	0.698630137	Enhanced	Precision
145	0.700549451	Enhanced	Recall
145	0.537974684	Enhanced	Accuracy
146	0.321942446	Raw	Accuracy
146	0.485094851	Raw	Precision
146	0.489071038	Raw	Recall
146	0.685636856	Enhanced	Precision
146	0.691256831	Enhanced	Recall
146	0.524896266	Enhanced	Accuracy
147	0.318345324	Raw	Accuracy
147	0.482288828	Raw	Precision
147	0.483606557	Raw	Recall
147	0.679245283	Enhanced	Precision
147	0.68852459	Enhanced	Recall
147	0.519587629	Enhanced	Accuracy
148	0.313059034	Raw	Accuracy
148	0.475543478	Raw	Precision
148	0.478142077	Raw	Recall
148	0.677506775	Enhanced	Precision
148	0.683060109	Enhanced	Recall
148	0.515463918	Enhanced	Accuracy
149	0.309187279	Raw	Accuracy
149	0.471698113	Raw	Precision
149	0.472972973	Raw	Recall
149	0.676470588	Enhanced	Precision
149	0.683783784	Enhanced	Recall
149	0.515274949	Enhanced	Accuracy
150	0.319073084	Raw	Accuracy
150	0.486413043	Raw	Precision
150	0.481182796	Raw	Recall
150	0.664021164	Enhanced	Precision
150	0.674731183	Enhanced	Recall
150	0.503006012	Enhanced	Accuracy
151	0.317460317	Raw	Accuracy
151	0.483870968	Raw	Precision
151	0.48	Raw	Recall
151	0.664021164	Enhanced	Precision
151	0.669333333	Enhanced	Recall
151	0.5	Enhanced	Accuracy
152	0.319371728	Raw	Accuracy
152	0.482849604	Raw	Precision
152	0.485411141	Raw	Recall
152	0.668435013	Enhanced	Precision
152	0.668435013	Enhanced	Recall
152	0.501992032	Enhanced	Accuracy
153	0.307692308	Raw	Accuracy
153	0.46997389	Raw	Precision
153	0.471204188	Raw	Recall
153	0.650259067	Enhanced	Precision
153	0.657068063	Enhanced	Recall
153	0.48549323	Enhanced	Accuracy
154	0.301020408	Raw	Accuracy
154	0.464566929	Raw	Precision
154	0.4609375	Raw	Recall
154	0.629820051	Enhanced	Precision
154	0.638020833	Enhanced	Recall
154	0.464015152	Enhanced	Accuracy
155	0.3	Raw	Accuracy
155	0.464566929	Raw	Precision
155	0.458549223	Raw	Recall
155	0.630769231	Enhanced	Precision
155	0.637305699	Enhanced	Recall
155	0.464150943	Enhanced	Accuracy
156	0.300500835	Raw	Accuracy
156	0.462724936	Raw	Precision
156	0.461538462	Raw	Recall
156	0.62244898	Enhanced	Precision
156	0.625641026	Enhanced	Recall
156	0.453531599	Enhanced	Accuracy
157	0.304201681	Raw	Accuracy
157	0.468911917	Raw	Precision
157	0.464102564	Raw	Recall
157	0.611675127	Enhanced	Precision
157	0.617948718	Enhanced	Recall
157	0.443830571	Enhanced	Accuracy
158	0.290640394	Raw	Accuracy
158	0.452685422	Raw	Precision
158	0.448101266	Raw	Recall
158	0.599502488	Enhanced	Precision
158	0.610126582	Enhanced	Recall
158	0.433453237	Enhanced	Accuracy
159	0.290640394	Raw	Accuracy
159	0.455012853	Raw	Precision
159	0.445843829	Raw	Recall
159	0.598503741	Enhanced	Precision
159	0.604534005	Enhanced	Recall
159	0.430107527	Enhanced	Accuracy
160	0.282958199	Raw	Accuracy
160	0.442211055	Raw	Precision
160	0.44	Raw	Recall
160	0.597468354	Enhanced	Precision
160	0.59	Enhanced	Recall
160	0.422182469	Enhanced	Accuracy
161	0.280952381	Raw	Accuracy
161	0.437037037	Raw	Precision
161	0.440298507	Raw	Recall
161	0.595477387	Enhanced	Precision
161	0.589552239	Enhanced	Recall
161	0.420959147	Enhanced	Accuracy
162	0.276190476	Raw	Accuracy
162	0.435	Raw	Precision
162	0.430693069	Raw	Recall
162	0.570719603	Enhanced	Precision
162	0.569306931	Enhanced	Recall
162	0.398613518	Enhanced	Accuracy
163	0.270186335	Raw	Accuracy
163	0.426470588	Raw	Precision
163	0.424390244	Raw	Recall
163	0.577395577	Enhanced	Precision
163	0.573170732	Enhanced	Recall
163	0.403780069	Enhanced	Accuracy
164	0.264525994	Raw	Accuracy
164	0.424019608	Raw	Precision
164	0.412887828	Raw	Recall
164	0.581113801	Enhanced	Precision
164	0.572792363	Enhanced	Recall
164	0.405405405	Enhanced	Accuracy
165	0.264750378	Raw	Accuracy
165	0.424757282	Raw	Precision
165	0.412735849	Raw	Recall
165	0.560570071	Enhanced	Precision
165	0.556603774	Enhanced	Recall
165	0.387520525	Enhanced	Accuracy
166	0.254411765	Raw	Accuracy
166	0.410926366	Raw	Precision
166	0.400462963	Raw	Recall
166	0.560747664	Enhanced	Precision
166	0.555555556	Enhanced	Recall
166	0.387096774	Enhanced	Accuracy
167	0.240634006	Raw	Accuracy
167	0.395734597	Raw	Precision
167	0.380410023	Raw	Recall
167	0.544217687	Enhanced	Precision
167	0.546697039	Enhanced	Recall
167	0.375	Enhanced	Accuracy
168	0.235783634	Raw	Accuracy
168	0.389016018	Raw	Precision
168	0.374449339	Raw	Recall
168	0.544857768	Enhanced	Precision
168	0.54845815	Enhanced	Recall
168	0.376132931	Enhanced	Accuracy
169	0.225503356	Raw	Accuracy
169	0.374164811	Raw	Precision
169	0.362068966	Raw	Recall
169	0.561555076	Enhanced	Precision
169	0.560344828	Enhanced	Recall
169	0.389805097	Enhanced	Accuracy
170	0.219895288	Raw	Accuracy
170	0.366812227	Raw	Precision
170	0.35443038	Raw	Recall
170	0.566878981	Enhanced	Precision
170	0.563291139	Enhanced	Recall
170	0.39380531	Enhanced	Accuracy
171	0.216836735	Raw	Accuracy
171	0.361702128	Raw	Precision
171	0.351239669	Raw	Recall
171	0.561076605	Enhanced	Precision
171	0.559917355	Enhanced	Recall
171	0.389367816	Enhanced	Accuracy
172	0.211372064	Raw	Accuracy
172	0.351851852	Raw	Precision
172	0.346153846	Raw	Recall
172	0.537373737	Enhanced	Precision
172	0.538461538	Enhanced	Recall
172	0.36791148	Enhanced	Accuracy
173	0.205066345	Raw	Accuracy
173	0.342741935	Raw	Precision
173	0.337972167	Raw	Recall
173	0.539393939	Enhanced	Precision
173	0.530815109	Enhanced	Recall
173	0.365253078	Enhanced	Accuracy
174	0.199762188	Raw	Accuracy
174	0.335329341	Raw	Precision
174	0.330708661	Raw	Recall
174	0.52259332	Enhanced	Precision
174	0.523622047	Enhanced	Recall
174	0.354194407	Enhanced	Accuracy
175	0.184544406	Raw	Accuracy
175	0.31372549	Raw	Precision
175	0.309477756	Raw	Recall
175	0.510679612	Enhanced	Precision
175	0.508704062	Enhanced	Recall
175	0.342002601	Enhanced	Accuracy
176	0.178206583	Raw	Accuracy
176	0.304263566	Raw	Precision
176	0.300766284	Raw	Recall
176	0.505791506	Enhanced	Precision
176	0.501915709	Enhanced	Recall
176	0.336760925	Enhanced	Accuracy
177	0.17740113	Raw	Accuracy
177	0.304854369	Raw	Precision
177	0.297912713	Raw	Recall
177	0.503846154	Enhanced	Precision
177	0.4971537	Enhanced	Recall
177	0.333757962	Enhanced	Accuracy
178	0.175110132	Raw	Accuracy
178	0.300567108	Raw	Precision
178	0.295539033	Raw	Recall
178	0.495309568	Enhanced	Precision
178	0.49070632	Enhanced	Recall
178	0.327137546	Enhanced	Accuracy
179	0.17704918	Raw	Accuracy
179	0.305084746	Raw	Precision
179	0.296703297	Raw	Recall
179	0.486891386	Enhanced	Precision
179	0.476190476	Enhanced	Recall
179	0.317073171	Enhanced	Accuracy
180	0.176659529	Raw	Accuracy
180	0.304428044	Raw	Precision
180	0.296229803	Raw	Recall
180	0.486238532	Enhanced	Precision
180	0.475763016	Enhanced	Recall
180	0.31660693	Enhanced	Accuracy
181	0.171792153	Raw	Accuracy
181	0.297794118	Raw	Precision
181	0.288770053	Raw	Recall
181	0.477477477	Enhanced	Precision
181	0.472370766	Enhanced	Recall
181	0.311398355	Enhanced	Accuracy
182	0.167016807	Raw	Accuracy
182	0.291743119	Raw	Precision
182	0.280918728	Raw	Recall
182	0.455652174	Enhanced	Precision
182	0.462897527	Enhanced	Recall
182	0.298065984	Enhanced	Accuracy
183	0.157024793	Raw	Accuracy
183	0.275862069	Raw	Precision
183	0.267135325	Raw	Recall
183	0.446956522	Enhanced	Precision
183	0.451669596	Enhanced	Recall
183	0.289740699	Enhanced	Accuracy
184	0.152263374	Raw	Accuracy
184	0.269581056	Raw	Precision
184	0.259194396	Raw	Recall
184	0.44137931	Enhanced	Precision
184	0.448336252	Enhanced	Recall
184	0.28603352	Enhanced	Accuracy
185	0.148413511	Raw	Accuracy
185	0.263157895	Raw	Precision
185	0.253940455	Raw	Recall
185	0.43567753	Enhanced	Precision
185	0.444833625	Enhanced	Recall
185	0.282222222	Enhanced	Accuracy
186	0.148717949	Raw	Accuracy
186	0.264116576	Raw	Precision
186	0.253940455	Raw	Recall
186	0.428571429	Enhanced	Precision
186	0.441330998	Enhanced	Recall
186	0.27783903	Enhanced	Accuracy
187	0.147540984	Raw	Accuracy
187	0.263254113	Raw	Precision
187	0.251308901	Raw	Recall
187	0.419520548	Enhanced	Precision
187	0.427574171	Enhanced	Recall
187	0.268640351	Enhanced	Accuracy
188	0.141260163	Raw	Accuracy
188	0.254113346	Raw	Precision
188	0.241319444	Raw	Recall
188	0.397631134	Enhanced	Precision
188	0.407986111	Enhanced	Recall
188	0.252145923	Enhanced	Accuracy
189	0.133333333	Raw	Accuracy
189	0.240574506	Raw	Precision
189	0.23024055	Raw	Recall
189	0.395622896	Enhanced	Precision
189	0.403780069	Enhanced	Recall
189	0.249734325	Enhanced	Accuracy
190	0.132673267	Raw	Accuracy
190	0.239285714	Raw	Precision
190	0.229452055	Raw	Recall
190	0.390572391	Enhanced	Precision
190	0.397260274	Enhanced	Recall
190	0.245243129	Enhanced	Accuracy
191	0.13064833	Raw	Accuracy
191	0.23415493	Raw	Precision
191	0.22813036	Raw	Recall
191	0.379194631	Enhanced	Precision
191	0.387650086	Enhanced	Recall
191	0.237145855	Enhanced	Accuracy
192	0.130136986	Raw	Accuracy
192	0.233743409	Raw	Precision
192	0.226962457	Raw	Recall
192	0.368333333	Enhanced	Precision
192	0.377133106	Enhanced	Recall
192	0.229015544	Enhanced	Accuracy
193	0.125730994	Raw	Accuracy
193	0.226713533	Raw	Precision
193	0.220136519	Raw	Recall
193	0.362728785	Enhanced	Precision
193	0.372013652	Enhanced	Recall
193	0.2249742	Enhanced	Accuracy
194	0.122189638	Raw	Accuracy
194	0.222419929	Raw	Precision
194	0.21331058	Raw	Recall
194	0.36409396	Enhanced	Precision
194	0.370307167	Enhanced	Recall
194	0.224870466	Enhanced	Accuracy
195	0.119140625	Raw	Accuracy
195	0.217081851	Raw	Precision
195	0.20890411	Raw	Recall
195	0.349072513	Enhanced	Precision
195	0.354452055	Enhanced	Recall
195	0.213402062	Enhanced	Accuracy
196	0.116959064	Raw	Accuracy
196	0.214285714	Raw	Precision
196	0.204778157	Raw	Recall
196	0.344594595	Enhanced	Precision
196	0.348122867	Enhanced	Recall
196	0.209445585	Enhanced	Accuracy
197	0.111111111	Raw	Accuracy
197	0.204991087	Raw	Precision
197	0.19524618	Raw	Recall
197	0.332214765	Enhanced	Precision
197	0.336162988	Enhanced	Recall
197	0.200607903	Enhanced	Accuracy
198	0.106423778	Raw	Accuracy
198	0.196808511	Raw	Precision
198	0.188135593	Raw	Recall
198	0.323232323	Enhanced	Precision
198	0.325423729	Enhanced	Recall
198	0.193548387	Enhanced	Accuracy
199	0.099426386	Raw	Accuracy
199	0.186379928	Raw	Precision
199	0.175675676	Raw	Recall
199	0.315068493	Enhanced	Precision
199	0.310810811	Enhanced	Recall
199	0.185483871	Enhanced	Accuracy
200	0.098282443	Raw	Accuracy
200	0.184587814	Raw	Precision
200	0.173693086	Raw	Recall
200	0.310996564	Enhanced	Precision
200	0.305227656	Enhanced	Recall
200	0.182092555	Enhanced	Accuracy
201	0.093600764	Raw	Accuracy
201	0.177858439	Raw	Precision
201	0.164983165	Raw	Recall
201	0.304195804	Enhanced	Precision
201	0.292929293	Enhanced	Recall
201	0.175403226	Enhanced	Accuracy
202	0.088487155	Raw	Accuracy
202	0.169398907	Raw	Precision
202	0.156302521	Raw	Recall
202	0.307282416	Enhanced	Precision
202	0.290756303	Enhanced	Recall
202	0.175634518	Enhanced	Accuracy
203	0.085632731	Raw	Accuracy
203	0.164835165	Raw	Precision
203	0.151260504	Raw	Recall
203	0.30017762	Enhanced	Precision
203	0.284033613	Enhanced	Recall
203	0.170879676	Enhanced	Accuracy
204	0.084120983	Raw	Accuracy
204	0.160649819	Raw	Precision
204	0.150084317	Raw	Recall
204	0.295254833	Enhanced	Precision
204	0.283305228	Enhanced	Recall
204	0.169014085	Enhanced	Accuracy
205	0.085768143	Raw	Accuracy
205	0.163082437	Raw	Precision
205	0.153198653	Raw	Recall
205	0.292173913	Enhanced	Precision
205	0.282828283	Enhanced	Recall
205	0.167832168	Enhanced	Accuracy
